# Supplementary material for: Local Long-Term Inner Ear Drug Delivery in Normal Hearing Guinea Pig—An Animal Model to Develop Preventive Treatment for Noise-Induced Hearing Loss
Source: Biomolecules. 2022 Oct 5;12(10):1427. doi: 10.3390/biom12101427 (PMC9599559; doi:10.3390/biom12101427)
Supplement: Supplementary file 1 [file biomolecules-12-01427-s001.zip]

Archive with 1 entries (1 files):
- biomolecules-1802883-supplementary.pdf
